# Supplementary material for: A novel web-based 24-h dietary recall tool in line with the Nova food processing classification: description and evaluation
Source: Public Health Nutr. 2023 Aug 7;26(10):1997–2004. doi: 10.1017/S1368980023001623 (PMC10564608; doi:10.1017/S1368980023001623)
Supplement: Supplementary file 1 [file S1368980023001623sup.zip]

Archive with 2 entries (2 files):
- S1368980023001623sup001.docx
- S1368980023001623sup002.docx
